# Supplementary material for: Variation in selected blood biochemical markers in green turtles (Chelonia mydas) from contrasting foraging habitats in Ecuador
Source: PeerJ. 2026 Jul 29;14:e21367. doi: 10.7717/peerj.21367 (PMC13428539; doi:10.7717/peerj.21367)
Supplement: Supplemental Information 1 [file peerj-14-21367-s001.xlsx]

## Sheet: Sheet1
ANIMAL ID	Animal with NO Plastic FTIR and Pyr/GC-MS	Animal with Plastic FTIR and Pyr/GC-MS	Animal with Plastic FTIR	Animal with Plastic Pyr/GC-MS	DATE OF CAPTURE (DD/MM/YY)	LOCATION	ISLAND	ASPECT (WINDWARD/LEEWARD)	LAT	LONG	SPECIES	MORPH	Blood urea nitrogen (mg/dL)	Glucose (mg/dL)	Total protein g/dL										ANIMAL ID	Animal with NO Plastic FTIR and Pyr/GC-MS	Animal with Plastic FTIR and Pyr/GC-MS	Animal with Plastic FTIR	Animal with Plastic Pyr/GC-MS	DATE OF CAPTURE (DD/MM/YY)	LOCATION	ISLAND	ASPECT (WINDWARD/LEEWARD)	LAT	LONG	SPECIES	MORPH	Blood urea nitrogen (mg/dL)	Glucose (mg/dL)	Total protein g/dL
CmB_01					30-05-2021	Baquerizo Beach	San Cristóbal	Leeward	-0.882277°	-89.597908°	Chelonia mydas	Yellow	13	67	6.3										CmPL_01					19-06-2021	Puerto Lopez Bay	Machalilla	Leeward	-1.560793°	-80.817078°	Chelonia mydas	Yellow	75	90	7
CmB_02					30-05-2021	Baquerizo Beach	San Cristóbal	Leeward	-0.882277°	-89.597908°	Chelonia mydas	Yellow	10	63	6.2										CmPL_02					19-06-2021	Puerto Lopez Bay	Machalilla	Leeward	-1.560793°	-80.817078°	Chelonia mydas	Black	99	107	6.3
CmB_03					30-05-2021	Baquerizo Beach	San Cristóbal	Leeward	-0.882277°	-89.597908°	Chelonia mydas	Black	10	62	6										CmPL_03					19-06-2021	Puerto Lopez Bay	Machalilla	Leeward	-1.560793°	-80.817078°	Chelonia mydas	Black	24	112	5
CmB_04					31-05-2021	Baquerizo Beach	San Cristóbal	Leeward	-0.882277°	-89.597908°	Chelonia mydas	Black	34	58	6										CmPL_04					19-06-2021	Puerto Lopez Bay	Machalilla	Leeward	-1.560793°	-80.817078°	Chelonia mydas	Black	80	119	4.8
CmB_05					31-05-2021	Baquerizo Beach	San Cristóbal	Leeward	-0.882277°	-89.597908°	Chelonia mydas	Black	16	76	7.2										CmPL_05					19-06-2021	Puerto Lopez Bay	Machalilla	Leeward	-1.560793°	-80.817078°	Chelonia mydas	Black	64	103	5
CmB_06					2021-09-06	Baquerizo Beach	San Cristóbal	Leeward	-0.882277°	-89.597908°	Chelonia mydas	Black	19	58	3.2										CmPL_06					19-06-2021	Puerto Lopez Bay	Machalilla	Leeward	-1.560793°	-80.817078°	Chelonia mydas	Black	63	125	7
CmB_07					2021-09-06	Baquerizo Beach	San Cristóbal	Leeward	-0.882277°	-89.597908°	Chelonia mydas	Black	16	45	5.8										CmPL_07					19-06-2021	Puerto Lopez Bay	Machalilla	Leeward	-1.560793°	-80.817078°	Chelonia mydas	Black	81	107	8.2
EiB_01					30-05-2021	Baquerizo Beach	San Cristóbal	Leeward	-0.882277°	-89.597908°	Eretmochelys imbricata	Carey	36	98	6.2										CmPL_08					19-06-2021	Puerto Lopez Bay	Machalilla	Leeward	-1.560793°	-80.817078°	Chelonia mydas	Black	107	162	9
CmT_01					31-05-2021	Tongo	San Cristóbal	Leeward	-0.906308°	-89.371655°	Chelonia mydas	Yellow	5	122	7.2										CmPL_09					19-06-2021	Puerto Lopez Bay	Machalilla	Leeward	-1.560793°	-80.817078°	Chelonia mydas	Black	84	160	8
CmT_02					31-05-2021	Tongo	San Cristóbal	Leeward	-0.906308°	-89.371655°	Chelonia mydas	Yellow	16	75	5.6										CmPL_10					20-06-2021	Puerto Lopez Bay	Machalilla	Leeward	-1.560793°	-80.817078°	Chelonia mydas	Black	79	141	6.7
CmT_03					31-05-2021	Tongo	San Cristóbal	Leeward	-0.906308°	-89.371655°	Chelonia mydas	Black	13	64	5.6
CmT_04					2021-09-06	Tongo	San Cristóbal	Leeward	-0.906308°	-89.371655°	Chelonia mydas	Black	11	68	6																						BUN	75.6
CmT_05					2021-09-06	Tongo	San Cristóbal	Leeward	-0.906308°	-89.371655°	Chelonia mydas	Black	13	66	7.2																						Creatinine	122.6
CmT_06					2021-09-06	Tongo	San Cristóbal	Leeward	-0.906308°	-89.371655°	Chelonia mydas	Black	19	62	4																						TP	6.7
CmT_07					2021-09-06	Tongo	San Cristóbal	Leeward	-0.906308°	-89.371655°	Chelonia mydas	Black	22	54	6.1
											Averages:	BUN	16.8667
												Creatinine	69.2
												TP	5.90667
	BUN
BUN Wreck Bay	13	10	10	34	16	19	16	36	5	16	13	11	13	19	22
BUN Puerto Lopez Bay	75	99	24	80	64	63	81	107	84	79
	Glucose
Wreck Bay	67	63	62	58	76	58	45	98	122	75	64	68	66	62	54
Puerto Lopez Bay	90	107	112	119	103	125	107	162	160	141
	Total Protein
Wreck Bay	6.3	6.2	6	6	7.2	3.2	5.8	6.2	7.2	5.6	5.6	6	7.2	4	6.1
Puerto Lopez Bay	7	6.3	5	4.8	5	7	8.2	9	8	6.7

## Sheet: Graphs
	BUN
BUN Wreck Bay	13	10	10	34	16	19	16	36	5	16	13	11	13	19	22
BUN Puerto Lopez Bay	75	99	24	80	64	63	81	107	84	79
	Glucose
Wreck Bay	67	63	62	58	76	58	45	98	122	75	64	68	66	62	54
Puerto Lopez Bay	90	107	112	119	103	125	107	162	160	141
	Total Protein
Wreck Bay	6.3	6.2	6	6	7.2	3.2	5.8	6.2	7.2	5.6	5.6	6	7.2	4	6.1
Puerto Lopez Bay	7	6.3	5	4.8	5	7	8.2	9	8	6.7
